# Supplementary material for: Candida albicans Hyphal Expansion Causes Phagosomal Membrane Damage and Luminal Alkalinization
Source: mBio. 2018 Sep 11;9(5):e01226-18. doi: 10.1128/mBio.01226-18 (PMC6134096; doi:10.1128/mBio.01226-18)
Supplement: DATA SET S1 [file mbo004184059sd1.xlsx]

## Sheet: Samples
Sample ID	Strain	Condition
M2360-H	cph1::hisG/cph1::hisG efg1::hisG/efg1::hisG-URA3-hisG caSAT1-pENO1-ECE1/ECE1	18h @37°C in YNBS pH 7.2 100ml
M2360-Y	cph1::hisG/cph1::hisG efg1::hisG/efg1::hisG-URA3-hisG caSAT1-pENO1-ECE1/ECE1	18h @30°C in YNBS pH 4 100ml

## Sheet: M2360-H
Accession	Description		ΣCoverage	Σ# Proteins	Σ# Unique Peptides	Σ# Peptides	Σ# PSMs	Score A2	Coverage A2	# Peptides A2	# PSM A2	Score A4	Coverage A4	# Peptides A4	# PSM A4	Score B2	Coverage B2	# Peptides B2	# PSM B2	Score B4	Coverage B4	# Peptides B4	# PSM B4	Score C2	Coverage C2	# Peptides C2	# PSM C2	Score C4	Coverage C4	# Peptides C4	# PSM C4	# AAs	MW [kDa]	calc. pI
C4_03470C_A	ECE1		73.06	1	26	26	2451	1402.85	40.59	7	320	2457.79	60.52	21	552	1234.39	22.14	4	307	2361.06	65.68	16	569	1272.14	44.28	7	283	1861.38	66.79	17	420	271	28.8603	5.77002
	Sequence	Ece1 peptide	# PSMs	# Proteins	# Protein Groups	Protein Group Accessions	Modifications	MH+ [Da]	A2	XCorr A2	A4	XCorr A4	B2	XCorr B2	B4	XCorr B4	C2	XCorr C2	C4	XCorr C4	# Missed Cleavages	Rank A2	Charge A2	m/z [Da] A2	RT A2	Rank A4	Charge A4	m/z [Da] A4	RT A4	Rank B2	Charge B2	m/z [Da] B2	RT B2	Rank B4	Charge B4	m/z [Da] B4	RT B4	Rank C2	Charge C2	m/z [Da] C2	RT C2	Rank C4	Charge C4	m/z [Da] C4	RT C4
	SIIGIIMGILGNIPQVIQIIMSIVKAFKGNK	III	582	1	1	orf19.3374	M7(Oxidation)	3324.95	High	8.62438	High	8.62438	High	8.51029	High	8.51029	High	8.76314	High	8.76314	0	1	4	831.995	31.1423	1	4	831.995	31.1423	1	4	831.993	35.2358	1	4	831.993	35.2358	1	4	831.993	30.8985	1	4	831.993	30.8985
	DGVPDVGLNLVANAPR	VI	470	1	1	orf19.3374		1606.86	High	3.93053	High	3.93053	High	3.93549	High	3.93549	High	4.13819	High	4.13819	0	1	2	803.934	19.9255	1	2	803.934	19.9255	1	2	803.931	1.2529	1	2	803.931	1.2529	1	2	803.931	11.944	1	2	803.931	11.944
	SIIGIIMGILGNIPQVIQIIMSIVKAFKGNK	III	384	1	1	orf19.3374		3308.97	High	8.15904	High	8.15904	High	7.66162	High	7.66162	High	7.74883	High	7.74883	0	1	4	827.997	54.551	1	4	827.997	54.551	1	4	827.995	37.8424	1	4	827.995	37.8424	1	4	827.995	34.0237	1	4	827.995	34.0237
	SIIGIIMGILGNIPQVIQIIMSIVKAFKGNK	III	281	1	1	orf19.3374	M7(Oxidation); M21(Oxidation)	3340.95	High	8.98265	High	8.98265	High	8.42121	High	8.42121	High	8.7184	High	8.7184	2	1	4	835.993	26.4719	1	4	835.993	26.4719	1	4	835.991	28.6273	1	4	835.991	28.6273	1	4	835.992	26.2813	1	4	835.992	26.2813
	DGANDDVANAVVRLPEIVA	V	253	1	1	orf19.3374		1937.99			High	6.25776			High	6.48596			High	6.44145	0					1	2	969.501	4.11291					1	2	969.5	4.6394					1	2	969.498	15.7805
	DGLEDFLDELLQRLPQLIT	VII	170	1	1	orf19.3374		2228.18			High	6.55372			High	6.3217			High	5.88055	0					1	2	1114.59	9.85425					1	2	1114.59	23.1382					1	2	1114.59	10.3173
	SIIGIIMGILGNIPQVIQIIMSIVKAFKGN	III	52	1	1	orf19.3374	M7(Oxidation)	3196.86			High	7.91572			High	5.56026			High	5.65045	0					1	3	1066.29	35.0938					1	3	1066.29	35.6906					1	3	1066.29	35.7797
	DVAPAAPAAPADQAPTVPAPQEFNTAITKRSIIGIIMGILGNIPQVIQIIMSIVKAFKGNK	II-III	47	1	1	orf19.3374	M51(Oxidation)	6321.49	High	5.48698	High	5.48698					High	5.47834	High	5.47834	0	1	6	1054.42	28.6561	1	6	1054.42	28.6561									1	6	1054.42	21.6044	1	6	1054.42	21.6044
	SIIGIIMGILGNIPQVIQIIMSIVKAFKGN	III	40	1	1	orf19.3374		3180.87			High	7.56286			High	5.6071			High	5.10437	0					1	3	1060.96	39.4267					1	3	1060.96	40.9023					1	3	1060.96	40.102
	SAESALKDSQPV	VII	36	1	1	orf19.3374		1231.62			High	3.72349			High	3.30843			High	3.60961	0					1	2	616.313	4.10311					1	2	616.312	4.72044					1	2	616.313	7.27544
	DGLEDFLDELLQRLPQLI	VII	28	1	1	orf19.3374		2127.14			High	5.73456			High	5.61539			High	5.49674	0					1	2	1064.07	10.9921					1	2	1064.07	11.0113					1	2	1064.07	10.5279
	DVAPAAPAAPADQAPTVPAPQEFNTAITKRSIIGIIMGILGNIPQVIQIIMSIVKAFKGNK	II-III	18	1	1	orf19.3374		6305.51	High	5.89054	High	5.89054					High	5.58437	High	5.58437	0	1	6	1051.76	55.0068	1	6	1051.76	55.0068									1	6	1051.76	25.2179	1	6	1051.76	25.2179
	SIIGIIMGILGNIPQVIQIIMSIVKAFKGN	III	13	1	1	orf19.3374	M7(Oxidation); M21(Oxidation)	3212.86			High	7.31577			High	5.78424			High	5.26228	0					1	3	1071.62	31.3745					1	3	1071.62	31.188					1	3	1071.62	31.2155
	DISSLIEEYFGKA	VIII	12	1	1	orf19.3374		1471.73	High	3.17941	High	3.17941	High	3.35352	High	3.35352	High	2.91767	High	2.91767	0	1	2	736.372	4.02793	1	2	736.372	4.02793	1	2	736.37	8.29222	1	2	736.37	8.29222	1	2	736.369	7.09609	1	2	736.369	7.09609
	DVAPAAPAAPADQAPTVPAPQEFNTAIT	II	12	1	1	orf19.3374		2731.36			High	4.31576			High	3.87882			High	3.5289	0					1	2	1366.19	4.09626					1	2	1366.18	4.38797					1	2	1366.19	6.91071
	DVAPAAPAAPADQAPTVPAPQEFNTAITKRSIIGIIMGILGNIPQVIQIIMSIVKAFKGNK	II-III	6	1	1	orf19.3374	M37(Oxidation); M51(Oxidation)	6337.49	High	6.17805	High	6.17805									4	1	6	1057.09	26.1725	1	6	1057.09	26.1725
	AIIHHAPEFNM	I	6	1	1	orf19.3374	M11(Oxidation)	1295.62			High	3.71293			High	3.43973			High	3.29277	0					1	2	648.314	4.11974					1	2	648.315	4.77616					1	2	648.315	7.00312
	DGLEDFLDELLQRLPQL	II	6	1	1	orf19.3374		2014.05			High	4.26441			High	4.69748			High	5.15123	0					1	2	1007.53	20.8983					1	2	1007.53	16.3747					1	2	1007.53	8.42749
	DVAPAAPAAPADQAPTVPAPQEFNTAITKR	II	4	1	1	orf19.3374		3015.56	High	4.74337	High	4.74337					High	5.69939	High	5.69939	1	1	3	1005.86	3.82612	1	3	1005.86	3.82612									1	3	1005.86	7.02891	1	3	1005.86	7.02891
	AIIHHAPEFNM	I	4	1	1	orf19.3374		1279.63			High	3.12665			High	2.95382			High	2.92357	0					1	2	640.317	4.11851					1	2	640.316	4.73134					1	2	640.317	7.24569
	AIIHHAPEFN	I	3	1	1	orf19.3374		1148.59			High	2.0702			High	3.15524			High	2.77492	0					1	2	574.797	4.19843					1	2	574.797	4.51697					1	2	574.797	7.08251
	DGANDDVANAVVRLPEIVAR	V	2	1	1	orf19.3374		2094.1	High	3.23244	High	3.23244									0	1	3	698.705	3.86059	1	3	698.705	3.86059
	SIIGIIMGILGNIPQVIQIIMSIVK	III	2	1	1	orf19.3374	M21(Oxidation)	2679.61	High	3.90862	High	3.90862									0	1	2	1340.31	36.0075	1	2	1340.31	36.0075
	SIIGIIMGILGNIPQVIQIIMSIVK	III	2	1	1	orf19.3374		2663.6	High	4.89609	High	4.89609									0	1	2	1332.3	40.9616	1	2	1332.3	40.9616
	ESALKDSQPV	VII	2	1	1	orf19.3374		1073.55			High	2.10589							High	2.11768	0					1	2	537.278	4.12533													1	2	537.278	6.95919
	SIIGIIMGILGNIPQVIQIIM	III	2	1	1	orf19.3374		2236.32			High	3.0545			High	2.00983					0					1	2	1118.66	25.3251					1	2	1118.66	25.3336
	SIIGIIMGILGNIPQVIQIIMSIVKA	III	2	1	1	orf19.3374	M21(Oxidation)	2750.63			High	3.4124									0					1	2	1375.82	37.6891
	SIIGIIMGILGNIPQVIQIIMSIVKA	III	2	1	1	orf19.3374		2734.64			High	4.63818									0					1	2	1367.82	42.4756
	DISSLIEEYFGK	VIII	2	1	1	orf19.3374		1400.7					High	2.78896	High	2.78896					0									1	2	700.852	8.08262	1	2	700.852	8.08262
	SIETVGIENAAQIVSER	VIII	2	1	1	orf19.3374		1815.93									High	3.02072	High	3.02072	0																	1	2	908.468	6.94224	2	2	908.468	6.94224
	VATGVQQSIENAK	V	2	1	1	orf19.3374		1344.71									High	2.61355	High	2.61355	0																	1	2	672.861	7.08759	1	2	672.861	7.08759
	VATGVQQSIENA	V	1	1	1	orf19.3374		1216.62			High	2.12702									0					1	2	608.813	4.01946
	DVAPAAPAAPADQAPTVPAPQEFNTAITKRSIIGIIMGILGNIPQVIQIIMSIVKAFKGN	II-III	1	1	1	orf19.3374		6177.42			High	5.66854									0					1	5	1236.29	29.8355
	EDIDSVVAGIIADMPF	IV	1	1	1	orf19.3374	M14(Oxidation)	1707.82							High	2.74343					0													1	2	854.412	8.21278
	DGANDDVANAVVRLPEIVARVATGVQQSIENA	V	1	1	1	orf19.3374		3291.7							High	4.76888					0													1	3	1097.9	8.32554

## Sheet: M2360-Y
Accession	Description		ΣCoverage	Σ# Proteins	Σ# Unique Peptides	Σ# Peptides	Σ# PSMs	Score A2	Coverage A2	# Peptides A2	# PSM A2	Score A4	Coverage A4	# Peptides A4	# PSM A4	Score B2	Coverage B2	# Peptides B2	# PSM B2	Score B4	Coverage B4	# Peptides B4	# PSM B4	Score C2	Coverage C2	# Peptides C2	# PSM C2	Score C4	Coverage C4	# Peptides C4	# PSM C4	# AAs	MW [kDa]	calc. pI
C4_03470C_A	ECE1		61.62	1	25	25	1162	494.76	22.14	4	130	1296.05	54.98	19	323	637.529	17.34	3	154	1109.46	56.09	15	270	451.63	28.41	3	121	591.299	50.92	12	164	271	28.8603	5.77002
	Sequence	Ece1 peptide	# PSMs	# Proteins	# Protein Groups	Protein Group Accessions	Modifications	MH+ [Da]	A2	XCorr A2	A4	XCorr A4	B2	XCorr B2	B4	XCorr B4	C2	XCorr C2	C4	XCorr C4	# Missed Cleavages	Rank A2	Charge A2	m/z [Da] A2	RT A2	Rank A4	Charge A4	m/z [Da] A4	RT A4	Rank B2	Charge B2	m/z [Da] B2	RT B2	Rank B4	Charge B4	m/z [Da] B4	RT B4	Rank C2	Charge C2	m/z [Da] C2	RT C2	Rank C4	Charge C4	m/z [Da] C4	RT C4
	SIIGIIMGILGNIPQVIQIIMSIVKAFKGNK	III	286	1	1	orf19.3374		3308.96	High	6.93425	High	6.93425	High	6.85911	High	6.85911	High	6.88853	High	6.88853	0	1	4	827.995	54.6723	1	4	827.995	54.6723	1	4	827.994	33.3073	1	4	827.994	33.3073	1	4	827.991	54.6727	1	4	827.991	54.6727
	SIIGIIMGILGNIPQVIQIIMSIVKAFKGNK	III	237	1	1	orf19.3374	M7(Oxidation)	3324.95	High	7.43938	High	7.43938	High	7.97933	High	7.97933	High	5.86433	High	5.86433	0	1	4	831.994	33.3899	1	4	831.994	33.3899	1	4	831.993	33.182	1	4	831.993	33.182	1	4	831.989	33.7634	1	4	831.989	33.7634
	DGVPDVGLNLVANAPR	VI	124	1	1	orf19.3374		1606.86	High	3.96421	High	3.96421	High	4.02586	High	4.02586	High	3.2931	High	3.2931	0	1	2	803.932	4.44289	1	2	803.932	4.44289	1	2	803.933	12.309	1	2	803.933	12.309	1	2	803.934	7.27547	1	2	803.934	7.27547
	SIIGIIMGILGNIPQVIQIIMSIVKAFKGNK	III	122	1	1	orf19.3374	M7(Oxidation); M21(Oxidation)	3340.95	High	8.6224	High	8.6224	High	8.23963	High	8.23963	High	5.44035	High	5.44035	0	1	4	835.993	33.1086	1	4	835.993	33.1086	1	4	835.992	33.1098	1	4	835.992	33.1098	1	4	835.987	54.3908	1	4	835.987	54.3908
	DGANDDVANAVVRLPEIVA	VI	110	1	1	orf19.3374		1937.99			High	6.85299			High	6.39516			High	5.72104	0					1	2	969.5	7.86095					1	2	969.5	7.8766					1	2	969.503	7.25939
	SAESALKDSQPV	VII	70	1	1	orf19.3374		1231.62			High	3.5331			High	3.67216			High	3.29375	0					1	2	616.312	4.43198					1	2	616.312	6.00195					1	2	616.314	8.43433
	DGLEDFLDELLQRLPQLIT	VII	68	1	1	orf19.3374		2228.18			High	6.17609			High	6.17414			High	5.85895	0					1	2	1114.59	10.7222					1	2	1114.59	11.2381					1	2	1114.59	9.00945
	SIIGIIMGILGNIPQVIQIIMSIVKAFKGN	III	44	1	1	orf19.3374		3180.86			High	5.78182			High	5.76683			High	3.33546	0					1	3	1060.96	40.9656					1	3	1060.96	41.0532					1	3	1060.96	41.2987
	SIIGIIMGILGNIPQVIQIIMSIVKAFKGN	III	33	1	1	orf19.3374	M7(Oxidation)	3196.86			High	7.18689			High	6.21998			High	4.35433	0					1	3	1066.29	35.7029					1	3	1066.29	35.3516					1	3	1066.28	36.0665
	SIIGIIMGILGNIPQVIQIIMSIVKAFKGN	III	17	1	1	orf19.3374	M7(Oxidation); M21(Oxidation)	3212.85			High	6.05923			High	5.12325			High	2.56267	0					1	3	1071.62	31.6769					1	3	1071.62	31.3939					1	3	1071.62	31.7282
	DVAPAAPAAPADQAPTVPAPQEFNTAIT	II	10	1	1	orf19.3374		2731.36			High	3.87728			High	4.67332			High	3.67308	0					1	2	1366.18	4.48113					1	2	1366.18	6.06646					1	2	1366.18	7.32014
	SIIGIIMGILGNIPQVIQIIMSIVK	III	8	1	1	orf19.3374		2663.6	High	4.47387	High	4.47387	High	4.41018	High	4.41018					0	1	2	1332.31	41.3441	1	2	1332.31	41.3441	1	2	1332.3	40.9485	1	2	1332.3	40.9485
	SIIGIIMGILGNIPQVIQIIM	III	4	1	1	orf19.3374		2236.32			High	2.69881			High	2.67821					0					1	2	1118.66	25.4438					1	2	1118.66	25.1771
	SIIGIIMGILGNIPQVIQIIMS	III	4	1	1	orf19.3374		2323.35			High	2.5048			High	2.46677					0					1	2	1162.18	30.9353					1	2	1162.18	30.8278
	AIIHHAPEFNM	I	3	1	1	orf19.3374		1279.63			High	2.89934			High	3.0583			High	2.83838	0					1	2	640.316	4.46962					1	2	640.317	6.0579					1	2	640.318	7.29246
	AIIHHAPEFNM	I	3	1	1	orf19.3374	M11(Oxidation)	1295.62			High	2.83852			High	3.42628			High	2.67213	0					1	2	648.314	4.52542					1	2	648.314	6.10236					1	2	648.317	7.34231
	ELLQRLPQLIT	VII	3	1	1	orf19.3374		1323.8			High	3.47795							High	2.54912	0					1	2	662.403	7.96724													1	2	662.407	7.14962
	DISSLIEEYFGKA	VIII	2	1	1	orf19.3374		1471.73	High	2.50321	High	2.50321									0	1	2	736.37	8.23529	1	2	736.37	8.23529
	ESALKDSQPV	VII	2	1	1	orf19.3374		1073.55			High	2.12364			High	2.02903					0					1	2	537.278	4.45551					1	2	537.277	6.05229
	DVAPAAPAAPADQAPTVPAPQEFNTAITKRSIIGIIMGILGNIPQVIQIIMSIVKAFKGNK	II-III	2	1	1	orf19.3374		6305.47									High	3.36329	High	3.36329	0																	1	6	1051.75	20.9912	1	6	1051.75	20.9912
	DGVPDVGLNLVANAP	VI	1	1	1	orf19.3374		1450.76			High	2.14054									0					1	2	725.882	7.95034
	ANDDVANAVVRLPEIVA	V	1	1	1	orf19.3374		1765.94			High	4.77323									0					1	2	883.474	8.11455
	DELLQRLPQLIT	VII	1	1	1	orf19.3374		1438.83			High	3.30018									0					1	2	719.916	8.13279
	DGANDDVANAVVRLPEIV	V	1	1	1	orf19.3374		1866.95			High	4.5526									0					1	2	933.981	8.14092
	SIIGIIMGILGNIPQVIQ	III	1	1	1	orf19.3374		1879.11			High	3.95619									0					1	2	940.06	11.8997
	QRLPQLIT	VII	1	1	1	orf19.3374		968.589							High	2.15439					0													1	2	484.798	6.09534
	LQRLPQLIT	VII	1	1	1	orf19.3374		1081.67							High	2.22164					0													1	2	541.34	6.09676
	SIETVGIENAAQIVSE	VIII	1	1	1	orf19.3374		1659.84							High	2.22523					0													1	2	830.423	20.9488
	DVAPAAPAAPADQAPTVPAPQEF	II	1	1	1	orf19.3374		2231.1											High	2.83878	0																					1	2	1116.05	7.09637
	DGLEDFLDELLQRLPQL	VII	1	1	1	orf19.3374		2014.05											High	3.15136	0																					1	2	1007.53	8.85069
